# Supplementary material for: A 3D-printed adult release system compatible with a drone for aerial deployment of Aedes aegypti and Glossina palpalis gambiensis
Source: Parasit Vectors. 2025 Nov 27;19:2. doi: 10.1186/s13071-025-07146-7 (PMC12763848; doi:10.1186/s13071-025-07146-7)
Supplement: Supplementary file 1 — Additional file 1 (XLSX 18 kb) [file 13071_2025_7146_MOESM1_ESM.xlsx]

## Sheet: Supp Table 1
		Additional file: Table S1. Overall survival probability comparison between released and control male Aedes aegypti using birdview insect cassette
		Time	n.risk	n.event	Survival	Std.Err	Lower 95% CI	Upper 95% CI
		8	180	4	0.978	0.011	0.956	1
		12	176	6	0.944	0.0171	0.912	0.979
		17	170	4	0.922	0.02	0.884	0.962
		18	166	8	0.878	0.0244	0.831	0.927
	Control	22	158	16	0.789	0.0304	0.731	0.851
		23	142	2	0.778	0.031	0.719	0.841
		24	140	11	0.717	0.0336	0.654	0.786
		25	129	6	0.683	0.0347	0.619	0.755
		26	123	7	0.644	0.0357	0.578	0.718
		27	116	1	0.639	0.0358	0.572	0.713
		8	179	2	0.989	0.00786	0.974	1
		9	177	2	0.978	0.01105	0.956	1
		15	175	2	0.966	0.01345	0.94	0.993
		17	173	2	0.955	0.01544	0.926	0.986
	Released	18	171	8	0.911	0.02132	0.87	0.953
		19	163	10	0.855	0.02634	0.805	0.908
		22	153	17	0.76	0.03193	0.7	0.825
		24	136	6	0.726	0.03333	0.664	0.795
		25	130	6	0.693	0.03448	0.628	0.764
		26	124	10	0.637	0.03594	0.57	0.711

## Sheet: Supp Table 2
	Additional file: Table S2. Pairwise comparison of the percentage of Glossina palpalis gambiensis that were released from version A.1 of the insect cassette.
	insect cassette	contrast	ratio	SE	df	null	z.ratio	p.value
	Version A.1	cell A.1.1 / cell A.1.2	1.31	0.1215	Inf	1	2.912	0.0100*
		cell A.1.1 / cell A1.1.3	1.257	0.1168	Inf	1	2.145	0.0372*
		cell A.1.2 / cell A.1.3	0.959	0.0875	Inf	1	-0.456	0.8916
	Version B	cell B1 / cell B2	0.962	0.0947	Inf	1	-0.394	0.9792
		cell B1 / cell B3	0.535	0.0583	Inf	1	-5.742	<.0001*
		cell B1 / cell B4	0.554	0.0599	Inf	1	-5.461	<.0001*
		cell B2 / cell B3	0.556	0.0608	Inf	1	-5.363	<.0001*
		cell B2 / cell B4	0.576	0.0626	Inf	1	-5.08	<.0001*
		cell B3 / cell B4	1.036	0.1224	Inf	1	0.296	0.991

## Sheet: Supp Table 3
	Additional file: Table S3. Pairwise comparison of the flight propensity of Glossina palpalis gambiensis that were released from version A.1 of the insect cassette.
	insect cassette	contrast	ratio	SE	df	null	z.ratio	p.value
	Version A.1	control A.1 / cell A.1.1	1.09	0.1934	Inf	1	0.486	0.9621
		control A.1 / cell A.1.2	0.712	0.1339	Inf	1	-1.805	0.2711
		control A.1 / cell A.1.3	1.321	0.2342	Inf	1	1.568	0.397
		cell A.1.1 / cell A.1.2	0.653	0.0906	Inf	1	-3.069	0.0116*
		cell A.1.1 / cell A.1.3	1.211	0.1502	Inf	1	1.547	0.4094
		cell A.1.2 / cell A.1.3	1.854	0.2565	Inf	1	4.462	<.0001*
	Version B	control B / cell B1	0.429	0.0735	Inf	1	-4.939	<.0001*
		control B / cell B2	0.811	0.1294	Inf	1	-1.311	0.6844
		control B / cell B3	0.677	0.108	Inf	1	-2.448	0.1027
		control B / cell B4	0.876	0.1369	Inf	1	-0.846	0.9161
		cell B1 / cell B2	1.89	0.2562	Inf	1	4.698	<.0001*
		cell B1 / cell B3	1.576	0.2139	Inf	1	3.353	0.0071*
		cell B1 / cell B4	2.041	0.2691	Inf	1	5.414	<.0001*
		cell B2 / cell B3	0.834	0.1004	Inf	1	-1.509	0.5564
		cell B2 / cell B4	1.08	0.1251	Inf	1	0.662	0.9644
		cell B3 / cell B4	1.295	0.1505	Inf	1	2.225	0.1705

## Sheet: Supp Table S4
		Table S4. Suitability of insect cassettes for release of male Aedes aegypti and Glossina palpalis gambiensis
		Cassette version/insect	Carrying capacity (males)	Release % (±SE)	Flight propensity (±SD)	% Damage
		Aedes aegypti
		A.1	16,043.6 ± 1,076.9	96.47 ± 0.002	83.0 ± 6.6 (vs 86.1 ± 4.0 control, ns)	0.67–1.33 (legs only); 0 wings
		A.2	45,164 ± 2,574.4	Not tested	Not tested	Not tested
		Glossina palpalis gambiensis
		A.1	6,726 ± 268	61.7–67.8 (by cell)	76.8–86.0 (vs 81.2 ± 16.0 control, ns overall)	0
		B	11,380 ± 680	77.3–86.5 (by cell)	79.8–89.0 (vs 77.8 ± 6.3 control, *)	0
